# Supplementary material for: New viruses of Cladosporium sp. expand considerably the taxonomic structure of Gammapartitivirus genus
Source: J Gen Virol. 2023 Aug 7;104(8):001879. doi: 10.1099/jgv.0.001879 (PMC10539651; doi:10.1099/jgv.0.001879)
Supplement: Supplementary material 2 [file jgv-104-1879-s002.xlsx]

## Sheet: Table S4
Table S4: Alignment matrix of percentage of identity of CP sequence of a selection of Gammapartitivirus
% aa Identity	PnV1_	PsV-F	MoPV1	OPV1	PsV-S	AoV	EnaPV3	PvlaPV3	CcPV1-1338	DdV2	UvPV-CP	DdV1	FcPV1	AnPV1	CaRNAV1	BdV1	AflPV1	UvMV	EnaPV7	ThPV2	BdPV4	CcPV2-1338	PvlaPV4	CgPV1	CaPV1	MpPV1	UvPV-HP	UvPV2
PnV1_		33	34	14	14	15	13	14	14	14	13	13	11	9	10	10	10	12	11	11	11	11	11	12	11	12	13	13
PsV-F	33		58	11	14	11	11	13	13	11	11	10	10	12	10	12	10	10	11	13	13	13	13	11	13	10	11	11
MoPV1	34	58		11	14	13	12	13	14	12	11	12	11	11	12	13	12	11	10	11	11	11	11	10	11	9	10	10
OPV1	14	11	11		50	49	48	49	49	51	51	52	12	10	14	14	12	10	11	11	11	11	11	11	10	11	11	11
PsV-S	14	14	14	50		62	50	51	51	55	53	54	11	11	11	13	14	11	11	11	11	11	12	10	10	11	12	12
AoV	15	11	13	49	62		50	50	50	57	53	52	13	10	13	12	12	12	11	12	12	12	13	12	10	10	12	12
EnaPV3	13	11	12	48	50	50		84	84	61	59	60	10	11	14	14	13	12	11	11	11	12	11	11	10	12	13	13
PvlaPV3	14	13	13	49	51	50	84		100	61	60	61	10	10	12	13	12	12	11	12	11	12	12	11	10	11	13	13
CcPV1-1338	14	13	14	49	51	50	84	100		61	60	61	10	10	12	13	12	12	11	12	11	12	12	11	10	11	13	13
DdV2	14	11	12	51	55	57	61	61	61		62	62	10	9	11	12	12	10	9	10	10	10	10	10	9	11	12	12
UvPV-CP	13	11	11	51	53	53	59	60	60	62		64	9	12	13	14	14	11	9	10	11	11	11	10	9	12	12	12
DdV1	13	10	12	52	54	52	60	61	61	62	64		10	12	12	14	15	11	11	9	10	12	12	11	10	14	14	14
FcPV1	11	10	11	12	11	13	10	10	10	10	9	10		26	24	25	24	19	20	22	22	21	21	21	19	22	20	20
AnPV1	9	12	11	10	11	10	11	10	10	9	12	12	26		54	54	51	25	24	26	26	26	26	26	26	29	27	27
CaRNAV1	10	10	12	14	11	13	14	12	12	11	13	12	24	54		60	58	23	24	26	24	25	24	24	24	27	24	25
BdV1	10	12	13	14	13	12	14	13	13	12	14	14	25	54	60		76	25	23	24	24	25	25	25	24	26	26	26
AflPV1	10	10	12	12	14	12	13	12	12	12	14	15	24	51	58	76		24	23	23	23	25	24	24	23	25	26	26
UvMV	12	10	11	10	11	12	12	12	12	10	11	11	19	25	23	25	24		45	46	49	49	49	49	48	52	50	50
EnaPV7	11	11	10	11	11	11	11	11	11	9	9	11	20	24	24	23	23	45		62	66	64	64	62	61	55	54	54
ThPV2	11	13	11	11	11	12	11	12	12	10	10	9	22	26	26	24	23	46	62		68	61	60	65	63	54	57	56
BdPV4	11	13	11	11	11	12	11	11	11	10	11	10	22	26	24	24	23	49	66	68		66	67	68	66	60	59	58
CcPV2-1338	11	13	11	11	11	12	12	12	12	10	11	12	21	26	25	25	25	49	64	61	66		96	67	66	60	56	56
PvlaPV4	11	13	11	11	12	13	11	12	12	10	11	12	21	26	24	25	24	49	64	60	67	96		66	65	60	56	56
CgPV1	12	11	10	11	10	12	11	11	11	10	10	11	21	26	24	25	24	49	62	65	68	67	66		73	58	56	56
CaPV1	11	13	11	10	10	10	10	10	10	9	9	10	19	26	24	24	23	48	61	63	66	66	65	73		54	57	57
MpPV1	12	10	9	11	11	10	12	11	11	11	12	14	22	29	27	26	25	52	55	54	60	60	60	58	54		61	61
UvPV-HP	13	11	10	11	12	12	13	13	13	12	12	14	20	27	24	26	26	50	54	57	59	56	56	56	57	61		99
UvPV2	13	11	10	11	12	12	13	13	13	12	12	14	20	27	25	26	26	50	54	56	58	56	56	56	57	61	99

## Sheet: Table S5
Table S5: Alignment matrix of percentage of identity of RdRp sequence of a selection of Gammapartitivirus
% aa Identity	HPBV	HetRV2	HetRV7	AhV	CpPV	CrV1	RsV	CCV	CCCV2	PmV1	DCV2	HTCV2	RCCV2	WCCV2	RnV1	PoV1	FpV1	HetRV8	RnPV2	HetPV1	CCRSaPV	BCV1	CrCV	VCV	WCCV1	HetRV3	CpCV1	FvBV	PCV1	BCV2	PCV2	CSpV1	RsdRV5	BbPV3	CePV1	FePV1	AaPV1	BdPV1_	PnV1	MoPV1	PsV-F	FsV1	OPV1	DdV1	DdV2	UvPV	CcPV1-1338	CcPV1-Cb3-2	EnaPV3
HPBV		10	11	11	11	11	9	10	10	10	9	10	10	9	11	9	9	10	11	11	10	10	10	10	10	11	10	10	12	12	13	13	12	12	11	12	13	12	13	11	14	13	13	13	13	13	13	14	14
HetRV2	10		65	38	38	38	35	33	34	35	34	34	33	34	35	32	33	32	21	19	21	20	21	20	20	22	23	20	14	13	14	15	15	16	15	14	14	14	13	14	13	12	13	13	14	13	13	13	13
HetRV7	11	65		39	38	38	36	31	33	34	33	33	34	33	36	36	34	34	22	21	20	20	20	22	21	23	23	20	14	15	15	17	14	16	15	15	14	14	14	14	15	13	13	14	13	13	14	14	14
AhV	11	38	39		60	59	37	32	33	35	34	33	34	34	37	40	37	37	20	21	21	21	21	20	21	19	21	22	13	14	13	14	17	15	15	14	13	12	13	15	15	14	15	15	16	15	14	15	15
CpPV	11	38	38	60		95	36	32	33	34	35	35	34	34	37	37	35	37	21	19	19	20	20	19	21	19	20	21	16	14	15	13	16	16	14	14	14	14	15	15	16	14	14	14	16	14	14	15	15
CrV1	11	38	38	59	95		36	33	33	35	35	35	35	35	37	37	35	38	21	19	19	19	19	19	20	18	20	21	16	15	14	13	16	16	15	14	14	14	14	15	16	14	14	15	16	14	14	15	15
RsV	9	35	36	37	36	36		46	47	47	49	49	48	49	47	47	50	50	22	19	19	20	20	20	21	20	21	20	13	13	13	14	14	14	14	15	15	14	14	14	14	15	16	16	16	17	16	16	16
CCV	10	33	31	32	32	33	46		77	76	78	78	77	76	53	48	49	49	22	18	20	18	19	18	19	20	21	17	14	13	13	15	14	14	15	16	15	15	14	15	14	14	14	15	15	14	16	16	16
CCCV2	10	34	33	33	33	33	47	77		77	79	81	80	79	52	49	48	47	23	20	22	22	22	21	22	20	23	19	15	12	13	14	14	15	16	17	14	14	14	16	16	15	15	15	15	15	16	15	15
PmV1	10	35	34	35	34	35	47	76	77		79	77	78	78	52	50	50	50	23	18	21	21	20	20	21	21	22	19	16	13	13	14	15	15	16	16	15	14	13	15	14	15	15	15	15	14	15	15	15
DCV2	9	34	33	34	35	35	49	78	79	79		83	81	80	53	51	50	50	23	20	21	20	20	19	20	21	23	19	15	13	13	14	14	14	15	15	15	15	14	16	16	15	15	15	15	16	15	15	15
HTCV2	10	34	33	33	35	35	49	78	81	77	83		87	85	53	51	50	51	23	20	22	20	20	20	21	21	23	19	15	13	13	14	14	15	16	16	15	14	15	16	16	15	15	15	15	15	15	15	15
RCCV2	10	33	34	34	34	35	48	77	80	78	81	87		91	53	51	50	49	22	20	22	21	21	20	21	22	23	20	15	12	13	14	13	15	16	16	16	15	14	17	16	15	15	15	14	15	16	15	16
WCCV2	9	34	33	34	34	35	49	76	79	78	80	85	91		52	50	50	50	23	20	22	21	20	20	21	21	23	20	16	13	13	14	14	15	15	16	16	14	15	17	16	15	16	15	15	16	16	16	16
RnV1	11	35	36	37	37	37	47	53	52	52	53	53	53	52		60	56	52	21	19	19	18	18	19	19	21	21	20	13	13	13	14	12	15	14	14	14	14	12	14	14	14	14	14	15	14	14	14	15
PoV1	9	32	36	40	37	37	47	48	49	50	51	51	51	50	60		64	63	23	20	21	20	20	20	20	21	23	21	14	13	13	15	14	15	14	16	15	14	13	16	16	16	14	14	15	14	15	14	15
FpV1	9	33	34	37	35	35	50	49	48	50	50	50	50	50	56	64		71	23	19	20	18	18	18	18	20	20	20	13	11	12	13	13	15	15	16	14	14	14	15	14	15	14	14	14	13	14	14	14
HetRV8	10	32	34	37	37	38	50	49	47	50	50	51	49	50	52	63	71		21	18	20	19	19	19	20	20	20	20	12	12	12	14	14	15	15	15	15	15	15	15	15	14	15	15	15	15	15	16	16
RnPV2	11	21	22	20	21	21	22	22	23	23	23	23	22	23	21	23	23	21		28	29	28	29	29	29	29	33	31	14	15	15	15	17	18	18	16	15	15	17	18	17	16	16	17	17	17	17	16	16
HetPV1	11	19	21	21	19	19	19	18	20	18	20	20	20	20	19	20	19	18	28		51	56	54	55	53	30	34	34	16	13	14	14	16	16	16	15	15	15	16	16	16	16	16	17	16	16	18	18	17
CCRSaPV	10	21	20	21	19	19	19	20	22	21	21	22	22	22	19	21	20	20	29	51		58	59	60	59	31	35	33	14	14	14	13	16	15	15	14	15	15	15	16	16	15	15	15	15	15	15	15	14
BCV1	10	20	20	21	20	19	20	18	22	21	20	20	21	21	18	20	18	19	28	56	58		84	80	82	31	36	35	14	12	13	14	15	14	15	15	13	14	14	15	16	14	16	15	15	15	16	16	15
CrCV	10	21	20	21	20	19	20	19	22	20	20	20	21	20	18	20	18	19	29	54	59	84		80	83	32	36	37	13	14	13	13	15	14	15	14	13	14	14	15	16	13	14	15	15	14	15	15	15
VCV	10	20	22	20	19	19	20	18	21	20	19	20	20	20	19	20	18	19	29	55	60	80	80		83	31	35	36	13	14	14	13	15	14	15	14	12	13	14	14	16	14	14	14	14	14	14	15	14
WCCV1	10	20	21	21	21	20	21	19	22	21	20	21	21	21	19	20	18	20	29	53	59	82	83	83		32	36	37	14	14	14	13	16	14	15	14	13	13	14	15	16	14	14	15	15	14	15	15	15
HetRV3	11	22	23	19	19	18	20	20	20	21	21	21	22	21	21	21	20	20	29	30	31	31	32	31	32		31	34	14	12	15	13	17	15	15	14	14	13	12	15	15	12	13	14	14	13	14	14	13
CpCV1	10	23	23	21	20	20	21	21	23	22	23	23	23	23	21	23	20	20	33	34	35	36	36	35	36	31		45	14	14	13	14	16	16	17	18	17	15	18	19	19	18	16	17	16	17	17	16	16
FvBV	10	20	20	22	21	21	20	17	19	19	19	19	20	20	20	21	20	20	31	34	33	35	37	36	37	34	45		15	14	14	14	15	15	16	15	15	15	15	16	16	14	15	15	15	17	16	15	15
PCV1	12	14	14	13	16	16	13	14	15	16	15	15	15	16	13	14	13	12	14	16	14	14	13	13	14	14	14	15		53	51	16	17	17	17	17	17	17	21	18	18	19	17	18	19	19	19	19	19
BCV2	12	13	15	14	14	15	13	13	12	13	13	13	12	13	13	13	11	12	15	13	14	12	14	14	14	12	14	14	53		55	16	15	16	15	18	18	18	18	16	16	17	17	18	19	18	18	19	19
PCV2	13	14	15	13	15	14	13	13	13	13	13	13	13	13	13	13	12	12	15	14	14	13	13	14	14	15	13	14	51	55		18	17	17	17	17	18	18	20	18	18	17	17	17	17	17	17	17	17
CSpV1	13	15	17	14	13	13	14	15	14	14	14	14	14	14	14	15	13	14	15	14	13	14	13	13	13	13	14	14	16	16	18		15	16	16	17	17	16	15	15	14	18	17	17	18	17	18	18	18
RsdRV5	12	15	14	17	16	16	14	14	14	15	14	14	13	14	12	14	13	14	17	16	16	15	15	15	16	17	16	15	17	15	17	15		40	40	16	17	16	15	15	16	17	16	16	17	16	16	16	16
BbPV3	12	16	16	15	16	16	14	14	15	15	14	15	15	15	15	15	15	15	18	16	15	14	14	14	14	15	16	15	17	16	17	16	40		56	17	17	17	18	17	17	17	18	17	17	18	18	18	18
CePV1	11	15	15	15	14	15	14	15	16	16	15	16	16	15	14	14	15	15	18	16	15	15	15	15	15	15	17	16	17	15	17	16	40	56		16	19	16	18	18	17	18	18	19	20	18	18	19	19
FePV1	12	14	15	14	14	14	15	16	17	16	15	16	16	16	14	16	16	15	16	15	14	15	14	14	14	14	18	15	17	18	17	17	16	17	16		65	64	19	21	20	22	24	24	23	23	24	24	24
AaPV1	13	14	14	13	14	14	15	15	14	15	15	15	16	16	14	15	14	15	15	15	15	13	13	12	13	14	17	15	17	18	18	17	17	17	19	65		73	19	19	19	23	23	23	22	23	24	23	23
BdPV1_	12	14	14	12	14	14	14	15	14	14	15	14	15	14	14	14	14	15	15	15	15	14	14	13	13	13	15	15	17	18	18	16	16	17	16	64	73		19	19	18	22	23	23	23	24	23	23	23
PnV1	13	13	14	13	15	14	14	14	14	13	14	15	14	15	12	13	14	15	17	16	15	14	14	14	14	12	18	15	21	18	20	15	15	18	18	19	19	19		48	50	26	24	25	23	25	25	25	25
MoPV1	11	14	14	15	15	15	14	15	16	15	16	16	17	17	14	16	15	15	18	16	16	15	15	14	15	15	19	16	18	16	18	15	15	17	18	21	19	19	48		63	24	25	25	25	25	26	26	26
PsV-F	14	13	15	15	16	16	14	14	16	14	16	16	16	16	14	16	14	15	17	16	16	16	16	16	16	15	19	16	18	16	18	14	16	17	17	20	19	18	50	63		25	24	25	24	25	25	25	24
FsV1	13	12	13	14	14	14	15	14	15	15	15	15	15	15	14	16	15	14	16	16	15	14	13	14	14	12	18	14	19	17	17	18	17	17	18	22	23	22	26	24	25		58	57	60	59	59	58	58
OPV1	13	13	13	15	14	14	16	14	15	15	15	15	15	16	14	14	14	15	16	16	15	16	14	14	14	13	16	15	17	17	17	17	16	18	18	24	23	23	24	25	24	58		72	72	71	73	74	73
DdV1	13	13	14	15	14	15	16	15	15	15	15	15	15	15	14	14	14	15	17	17	15	15	15	14	15	14	17	15	18	18	17	17	16	17	19	24	23	23	25	25	25	57	72		89	79	81	81	80
DdV2	13	14	13	16	16	16	16	15	15	15	15	15	14	15	15	15	14	15	17	16	15	15	15	14	15	14	16	15	19	19	17	18	17	17	20	23	22	23	23	25	24	60	72	89		80	82	81	80
UvPV	13	13	13	15	14	14	17	14	15	14	16	15	15	16	14	14	13	15	17	16	15	15	14	14	14	13	17	17	19	18	17	17	16	18	18	23	23	24	25	25	25	59	71	79	80		85	83	83
CcPV1-1338	13	13	14	14	14	14	16	16	16	15	15	15	16	16	14	15	14	15	17	18	15	16	15	14	15	14	17	16	19	18	17	18	16	18	18	24	24	23	25	26	25	59	73	81	82	85		91	91
CcPV1-Cb3-2	14	13	14	15	15	15	16	16	15	15	15	15	15	16	14	14	14	16	16	18	15	16	15	15	15	14	16	15	19	19	17	18	16	18	19	24	23	23	25	26	25	58	74	81	81	83	91		98
EnaPV3	14	13	14	15	15	15	16	16	15	15	15	15	16	16	15	15	14	16	16	17	14	15	15	14	15	13	16	15	19	19	17	18	16	18	19	24	23	23	25	26	24	58	73	80	80	83	91	98
AoV	13	13	14	15	15	15	17	14	15	15	15	16	15	16	14	14	13	14	16	15	16	15	14	14	15	13	17	15	18	18	17	20	16	18	18	23	24	23	25	24	24	59	65	64	64	66	65	65	64
PsV-S	13	14	14	15	16	16	16	15	15	15	15	15	15	16	14	15	14	15	17	16	15	16	16	15	16	14	17	15	18	17	17	19	16	18	18	22	22	22	24	24	25	60	67	70	68	70	71	69	69
UvPV2	15	14	15	14	14	15	16	15	16	15	16	15	16	15	15	15	14	16	19	17	15	17	16	17	17	15	18	18	21	17	17	16	19	21	21	21	21	21	22	21	21	28	28	29	29	30	31	29	29
UvMV	15	15	16	14	14	14	15	14	15	13	15	14	14	14	15	14	14	14	17	15	15	15	15	15	16	13	17	15	18	17	16	18	18	19	21	19	21	21	21	22	21	28	27	28	27	29	29	28	28
ThPV2	14	14	15	15	15	15	15	15	16	15	16	15	16	15	14	15	13	14	19	16	15	14	15	15	16	15	17	17	18	18	18	18	19	19	20	20	20	21	19	21	20	29	29	29	28	29	29	27	28
CaPV1	14	15	15	15	15	15	15	15	15	14	17	15	15	15	14	14	13	15	18	15	16	15	15	16	16	14	17	17	19	17	18	17	20	19	21	19	21	21	21	21	20	29	29	29	28	30	29	28	28
CgPV1	14	15	16	16	15	15	16	16	16	16	17	15	16	16	15	16	14	16	18	15	17	15	15	15	16	16	17	17	19	18	18	17	19	19	21	20	21	20	20	21	19	28	29	28	27	29	29	27	27
MpPV1	15	14	15	14	15	16	16	15	16	14	16	15	16	15	15	14	13	15	17	14	16	15	15	15	16	13	17	17	19	18	18	16	19	18	21	19	20	20	21	21	21	28	28	29	28	30	29	28	28
PvlaPV4	14	16	16	15	15	16	17	16	16	15	17	16	16	16	16	15	14	16	18	15	16	15	15	15	16	13	17	17	19	18	18	18	19	20	21	20	20	22	21	22	20	28	28	29	28	30	30	29	29
CcPV2-1338	14	16	16	15	15	16	17	16	16	15	17	16	16	16	16	15	14	16	18	15	16	15	15	15	16	13	17	17	19	18	18	18	19	20	21	20	21	22	21	22	20	29	28	29	28	30	30	28	29
BdPV4	15	15	15	15	14	15	16	15	15	14	16	15	15	15	15	15	14	15	17	16	16	16	16	16	17	13	17	17	21	18	18	18	18	19	20	20	19	19	21	22	21	27	28	28	27	29	28	27	27
EnaPV7	16	15	16	15	14	15	16	15	15	14	16	15	15	15	15	15	14	15	18	15	16	15	16	15	17	14	17	18	19	17	18	18	18	20	20	20	21	20	19	20	19	27	29	27	26	29	28	27	27
PvlaPV3	15	15	16	14	15	15	16	15	15	15	17	15	16	15	15	15	14	15	19	15	16	15	16	15	17	14	17	18	19	18	18	18	19	20	20	19	20	20	20	21	20	27	28	28	26	29	28	27	27
FcPV1	13	14	15	14	13	13	14	15	16	15	16	15	16	15	14	15	14	14	18	14	15	14	14	14	14	14	17	17	19	18	17	16	18	16	19	21	20	20	21	22	21	27	28	27	25	28	28	27	27
AnPV1	14	15	15	15	16	16	15	15	17	16	17	16	17	16	15	15	14	15	18	15	15	15	15	14	15	14	18	15	17	16	17	16	19	19	19	21	21	20	22	23	23	27	30	29	29	30	31	30	29
CaRNAV1	14	15	15	15	15	15	14	15	17	16	16	16	17	17	15	14	14	15	18	15	16	15	15	15	15	15	17	16	19	17	18	16	18	19	20	20	21	20	21	22	23	28	30	29	28	29	30	29	29
AflPV1	14	15	15	15	15	15	15	14	16	15	15	15	15	15	14	13	14	15	18	15	16	16	16	15	17	15	17	16	19	18	18	16	19	18	19	22	22	21	23	25	24	29	30	29	28	31	30	29	29
BdV1	13	14	14	13	14	14	14	13	15	14	15	15	16	15	13	13	13	14	17	15	17	16	16	16	17	15	18	16	18	16	18	15	18	18	19	20	21	20	22	23	23	28	29	28	27	29	29	28	28
[truncated: 18 more columns]
